# Supplementary material for: Cerium Synchronous Doping in Anatase for Enhanced Photocatalytic Hydrogen Production from Ethanol-Water Mixtures
Source: Molecules. 2023 Mar 7;28(6):2433. doi: 10.3390/molecules28062433 (PMC10057969; doi:10.3390/molecules28062433)
Supplement: Supplementary file 1 [file molecules-28-02433-s001.zip]

Archive with 1 entries (1 files):
- molecules-2251446-supplementary.pdf
